# Supplementary material for: Three Decades of Trends in Risk Factors Attributed to Disease Burden in Saudi Arabia: Findings from the Global Burden of Disease Study 2021
Source: Healthcare (Basel). 2025 Jul 17;13(14):1717. doi: 10.3390/healthcare13141717 (PMC12295640; doi:10.3390/healthcare13141717)
Supplement: Supplementary file 1 [file healthcare-13-01717-s001.zip]

Archive with 1 entries (1 files):
- healthcare-3694207-supplementary.pdf
